# Supplementary material for: Identification of a Novel Inhibitor of TfR1 from Designed and Synthesized Muriceidine A Derivatives
Source: Antioxidants (Basel). 2022 Apr 25;11(5):834. doi: 10.3390/antiox11050834 (PMC9137542; doi:10.3390/antiox11050834)
Supplement: Supplementary file 1 [file antioxidants-11-00834-s001.zip]

Archive with 1 entries (1 files):
- antioxidants-1671468-supplementary.pdf
